# Supplementary material for: Second Wave, Late-Stage Neuroinflammation in Cleared Brains of Aged 5xFAD Alzheimer’s Mice Detected by Macrolaser Light Sheet Microscopy Imaging
Source: Int J Mol Sci. 2023 Dec 2;24(23):17058. doi: 10.3390/ijms242317058 (PMC10707588; doi:10.3390/ijms242317058)
Supplement: Supplementary file 1 [file ijms-24-17058-s001.zip]

Archive with 6 entries (5 files):
- Supplemental movie/
- __MACOSX/._Supplemental movie
- Supplemental movie/Supplemental movie 2.mp4
- __MACOSX/Supplemental movie/._Supplemental movie 2.mp4
- Supplemental movie/Supplemental movie 1.mp4
- __MACOSX/Supplemental movie/._Supplemental movie 1.mp4
